# Supplementary material for: Random forest model in tax risk identification of real estate enterprise income tax
Source: PLoS One. 2024 Mar 26;19(3):e0300928. doi: 10.1371/journal.pone.0300928 (PMC10965060; doi:10.1371/journal.pone.0300928)
Supplement: S1 Data — (ZIP) [file pone.0300928.s001.zip › ╩2╛▌░n/Code.txt]

Import Pandas as PD
From sklearn.insert import RandomForestClassifier
#Create a function to handle Feature selection
Def feature_ Selection (data, target_column):
#Perform data processing and cleaning
#
#Select the feature columns to use based on the specific situation
Selected_ Features=data [['feature1 ','feature2','feature3 '] # Replace with the feature column you want to use
#Get Target Column
Target=data [target_column]
Return selected_ Features, target
#Import Data
Data=pd.read_ Csv ("you_data. csv") # Replace with your data file path
#Feature selection
Features, target=features_ Selection (data, "tax risk") # Replace with your target column name
#Further preprocessing of features
#
From sklearn.insert import RandomForestClassifier
From sklearn.model_ Selection import GridSearchCV
#Set the parameter combination to try
Param_ Grid={
'n_ Estimators': [50, 100, 200],
'max_ Depth ': [None, 5, 10],
'min_ Samples_ Split ': [2, 5, 10]
}
#Create a Random forest Classifier
RF_ Model=RandomForestClassifier (random_state=42)
#Parameter tuning using grid search
Grid_ Search=GridSearchCV (estimator=rf_model, param_grid=param_grid, scoring='accuracy ', cv=5)
Grid_ Search. fit (features, target)
#Find the best combination of parameters
Best_ Estimator=grid_ Search.best_ Estimator_
Best_ Params=grid_ Search.best_ Params_
#Rebuild the model with the best parameters
Best_ RF_ Model=RandomForestClassifier (* * best_params, random_state=42)
From sklearn.metrics import classification_ Report, fusion_ Matrix
#Model prediction
Y_ Pred=best_ RF_ Model. predict (X_test)
#Accuracy evaluation
Accuracy=accuracy_ Score (y_test, y_red)
Print ("Model accuracy:", accuracy)
#Print classification report
Classification_ Report=classification_ Report (y_test, y_red)
Print ("Classification Report:  n", classification_report)
#Print Confusion matrix
Fusion_ Mat=fusion_ Matrix (y_test, y_red)
Print ("Confusion matrix:  n", conflusion_mat)
